# Supplementary material for: Time-series transcriptome provides insights into the gene regulation network involved in the volatile terpenoid metabolism during the flower development of lavender
Source: BMC Plant Biol. 2019 Jul 15;19:313. doi: 10.1186/s12870-019-1908-6 (PMC6632208; doi:10.1186/s12870-019-1908-6)
Supplement: Supplementary file 20 — Data S1. Summary of top 20 KEGG enrichment pathways of 21 modules produced by WGCNA. (XLSX 30 kb) [file 12870_2019_1908_MOESM20_ESM.xlsx]

## Sheet: Sheet1
M1	pathway_term	rich_factor	qvalue	gene_number		M2	pathway_term	rich_factor	qvalue	gene_number		M3	pathway_term	rich_factor	qvalue	gene_number		M4	pathway_term	rich_factor	qvalue	gene_number
	Tyrosine metabolism	0.0380952	0.103662	4			Oxidative phosphorylation	0.00693241	0.314832	4			Proteasome	0.06	4.18398e-13	9			Alanine, aspartate and glutamate metabolism	0.0748663	0.0046657	14
	Anthocyanin biosynthesis	0.142857	0.103662	2			Lipoic acid metabolism	0.0526316	0.314832	1			Zeatin biosynthesis	0.0178571	0.26809	1			Glutathione metabolism	0.0663717	0.0046657	15
	Phenylpropanoid biosynthesis	0.0154321	0.385213	5			Glycosphingolipid biosynthesis - ganglio series	0.0454545	0.314832	1			Biosynthesis of unsaturated fatty acids	0.012987	0.26809	1			Nitrogen metabolism	0.0813008	0.0102433	10
	Glycolysis / Gluconeogenesis	0.013544	0.385213	6			Glycosphingolipid biosynthesis - globo series	0.0384615	0.314832	1			alpha-Linolenic acid metabolism	0.0119048	0.26809	1			Sphingolipid metabolism	0.104478	0.0156607	7
	Diterpenoid biosynthesis	0.0333333	0.385213	2			Galactose metabolism	0.0108108	0.314832	2			Circadian rhythm - plant	0.00813008	0.26809	1			Cysteine and methionine metabolism	0.0492424	0.070294	13
	Isoquinoline alkaloid biosynthesis	0.0322581	0.385213	2			Cell cycle - Caulobacter	0.0294118	0.314832	1			Fatty acid degradation	0.00729927	0.26809	1			Zeatin biosynthesis	0.0892857	0.114818	5
	Starch and sucrose metabolism	0.0119863	0.385213	7			Thiamine metabolism	0.0294118	0.314832	1			Fructose and mannose metabolism	0.00666667	0.26809	1			Sulfur metabolism	0.0869565	0.233619	4
	Plant hormone signal transduction	0.0119048	0.385213	7			Other glycan degradation	0.025	0.320807	1			Glycine, serine and threonine metabolism	0.00549451	0.26809	1			Glycosphingolipid biosynthesis - globo series	0.115385	0.233619	3
	Terpenoid backbone biosynthesis	0.0174419	0.433361	3			Valine, leucine and isoleucine biosynthesis	0.0208333	0.335073	1			Pentose phosphate pathway	0.00502513	0.26809	1			Carbon fixation in photosynthetic organisms	0.04329	0.23824	10
	Flavonoid biosynthesis	0.0240964	0.433361	2			Pantothenate and CoA biosynthesis	0.0153846	0.335073	1			Carbon fixation in photosynthetic organisms	0.004329	0.26809	1			Arginine biosynthesis	0.060241	0.27521	5
	Flavone and flavonol biosynthesis	0.0625	0.433361	1			Biosynthesis of unsaturated fatty acids	0.012987	0.335073	1			Peroxisome	0.00420168	0.26809	1			alpha-Linolenic acid metabolism	0.0595238	0.27521	5
	Galactose metabolism	0.0162162	0.433361	3			alpha-Linolenic acid metabolism	0.0119048	0.335073	1			Glycolysis / Gluconeogenesis	0.00225734	0.413314	1			Brassinosteroid biosynthesis	0.0909091	0.27521	3
	Pentose phosphate pathway	0.0150754	0.433361	3			Glycosaminoglycan degradation	0.0117647	0.335073	1			Plant hormone signal transduction	0.00170068	0.472613	1			Anthocyanin biosynthesis	0.142857	0.292902	2
	Phenylalanine metabolism	0.02	0.433361	2			Porphyrin and chlorophyll metabolism	0.0113636	0.335073	1									Pantothenate and CoA biosynthesis	0.0615385	0.33222	4
	Cyanoamino acid metabolism	0.0196078	0.433361	2			Ubiquitin mediated proteolysis	0.00558659	0.335073	2									Biosynthesis of unsaturated fatty acids	0.0519481	0.498639	4
	Other types of O-glycan biosynthesis	0.0454545	0.433361	1			Amino sugar and nucleotide sugar metabolism	0.00552486	0.335073	2									Nicotinate and nicotinamide metabolism	0.0588235	0.534345	3
	Nucleotide excision repair	0.0173913	0.477016	2			DNA replication	0.0105263	0.335073	1									Plant hormone signal transduction	0.0289116	0.534345	17
	Amino sugar and nucleotide sugar metabolism	0.0110497	0.483818	4			Phagosome	0.00502513	0.347464	2									Pyruvate metabolism	0.0314465	0.579322	10
	beta-Alanine metabolism	0.015748	0.483818	2			Nitrogen metabolism	0.00813008	0.368264	1										0.0430108	0.579322	4
	Vitamin B6 metabolism	0.03125	0.483818	1			beta-Alanine metabolism	0.00787402	0.368264	1									Glucosinolate biosynthesis	0.166667	0.579322	1
M5	pathway_term	rich_factor	qvalue	gene_number		M6	pathway_term	rich_factor	qvalue	gene_number		M7	pathway_term	rich_factor	qvalue	gene_number		M8	pathway_term	rich_factor	qvalue	gene_number
	Folate biosynthesis	0.0333333	0.0625827	1			alpha-Linolenic acid metabolism	0.0714286	3.20932e-08	6			Plant-pathogen interaction	0.0150987	0.00405356	13			C5-Branched dibasic acid metabolism	0.235294	1.86236e-05	4
	Sulfur relay system	0.0333333	0.0625827	1			Glycerolipid metabolism	0.0271739	3.98629e-05	5			Ascorbate and aldarate metabolism	0.0423729	0.00405356	5			Valine, leucine and isoleucine biosynthesis	0.0833333	0.000350312	4
	Base excision repair	0.0175439	0.0625827	1			Fatty acid degradation	0.0145985	0.0777079	2			Endocytosis	0.0161871	0.0115451	9			Butanoate metabolism	0.0769231	0.000350312	4
	Sphingolipid metabolism	0.0149254	0.0625827	1			Linoleic acid metabolism	0.047619	0.110802	1			Sesquiterpenoid and triterpenoid biosynthesis	0.05	0.0247178	3			Pantothenate and CoA biosynthesis	0.0615385	0.000599459	4
	Mismatch repair	0.0131579	0.0625827	1			Peroxisome	0.00840336	0.110802	2			Amino sugar and nucleotide sugar metabolism	0.0165746	0.0438618	6			Glycerolipid metabolism	0.0163043	0.150303	3
	DNA replication	0.0105263	0.0647704	1			Glycerophospholipid metabolism	0.00823045	0.110802	2			Starch and sucrose metabolism	0.0119863	0.0991428	7			Basal transcription factors	0.0215054	0.184282	2
	Nucleotide excision repair	0.00869565	0.0668117	1			Sesquiterpenoid and triterpenoid biosynthesis	0.0166667	0.167687	1			N-Glycan biosynthesis	0.0198675	0.158475	3			Carotenoid biosynthesis	0.0212766	0.184282	2
	Spliceosome	0.00200803	0.23279	1			Sphingolipid metabolism	0.0149254	0.167687	1			Pentose and glucuronate interconversions	0.0135593	0.197855	4			Glycerophospholipid metabolism	0.0123457	0.188232	3
	Plant-pathogen interaction	0.00116144	0.332569	1			Biosynthesis of unsaturated fatty acids	0.012987	0.169862	1			Porphyrin and chlorophyll metabolism	0.0227273	0.23634	2			Linoleic acid metabolism	0.047619	0.257435	1
							Porphyrin and chlorophyll metabolism	0.0113636	0.173189	1			Carotenoid biosynthesis	0.0212766	0.238067	2			Terpenoid backbone biosynthesis	0.0116279	0.345523	2
							Valine, leucine and isoleucine degradation	0.00699301	0.245827	1			Glycerophospholipid metabolism	0.0123457	0.309895	3			Amino sugar and nucleotide sugar metabolism	0.00828729	0.345523	3
							Phenylpropanoid biosynthesis	0.00308642	0.453553	1			Brassinosteroid biosynthesis	0.030303	0.40448	1			Sulfur metabolism	0.0217391	0.373407	1
							Glycolysis / Gluconeogenesis	0.00225734	0.531698	1			Terpenoid backbone biosynthesis	0.0116279	0.485429	2			Plant-pathogen interaction	0.0058072	0.373407	5
							Protein processing in endoplasmic reticulum	0.00136612	0.687946	1			Ether lipid metabolism	0.016129	0.575467	1			Nicotinate and nicotinamide metabolism	0.0196078	0.373407	1
							Plant-pathogen interaction	0.00116144	0.702515	1			Sphingolipid metabolism	0.0149254	0.575467	1			Zeatin biosynthesis	0.0178571	0.379103	1
													Carbon fixation in photosynthetic organisms	0.00865801	0.575467	2			Ether lipid metabolism	0.016129	0.389228	1
													Arginine biosynthesis	0.0120482	0.575467	1			Cysteine and methionine metabolism	0.00757576	0.418732	2
													Homologous recombination	0.0117647	0.575467	1			Arginine biosynthesis	0.0120482	0.446812	1
													Steroid biosynthesis	0.0113636	0.575467	1			Regulation of autophagy	0.010101	0.479191	1
													Cysteine and methionine metabolism	0.00757576	0.575467	2			Cyanoamino acid metabolism	0.00980392	0.479191	1
M9	pathway_term	rich_factor	qvalue	gene_number		M10	pathway_term	rich_factor	qvalue	gene_number		M11	pathway_term	rich_factor	qvalue	gene_number		M12	pathway_term	rich_factor	qvalue	gene_number
	Protein processing in endoplasmic reticulum	0.0423497	7.65116e-26	31			Flavonoid biosynthesis	0.060241	0.0148329	5			Starch and sucrose metabolism	0.00856164	0.29522	5			Butanoate metabolism	0.0384615	0.29778	2
	Phagosome	0.0201005	0.000370235	8			Glycolysis / Gluconeogenesis	0.020316	0.0525943	9			Plant-pathogen interaction	0.00696864	0.29522	6			Peroxisome	0.012605	0.29778	3
	RNA degradation	0.0126263	0.0488309	5			Amino sugar and nucleotide sugar metabolism	0.0220994	0.0525943	8			Cyanoamino acid metabolism	0.0196078	0.29522	2			Carotenoid biosynthesis	0.0212766	0.29778	2
	Protein export	0.0166667	0.186449	2			Flavone and flavonol biosynthesis	0.125	0.0819594	2			Isoflavonoid biosynthesis	0.0666667	0.29522	1			Synthesis and degradation of ketone bodies	0.0714286	0.328558	1
	Plant-pathogen interaction	0.00696864	0.186449	6			Pentose and glucuronate interconversions	0.020339	0.139231	6			Circadian rhythm - plant	0.0162602	0.29522	2			Monoterpenoid biosynthesis	0.0454545	0.328558	1
	Glutathione metabolism	0.00884956	0.424074	2			Starch and sucrose metabolism	0.015411	0.139231	9			Taurine and hypotaurine metabolism	0.0454545	0.322654	1			Taurine and hypotaurine metabolism	0.0454545	0.328558	1
	Cutin, suberine and wax biosynthesis	0.0114943	0.535047	1			Vitamin B6 metabolism	0.0625	0.16053	2			Amino sugar and nucleotide sugar metabolism	0.00828729	0.322654	3			Ubiquitin mediated proteolysis	0.00837989	0.328558	3
	Ascorbate and aldarate metabolism	0.00847458	0.603958	1			Fatty acid degradation	0.0218978	0.432229	3			Terpenoid backbone biosynthesis	0.0116279	0.322654	2			Galactose metabolism	0.0108108	0.368528	2
	Glycerolipid metabolism	0.00543478	0.635236	1			Anthocyanin biosynthesis	0.0714286	0.560282	1			Glycine, serine and threonine metabolism	0.010989	0.322654	2			Glycosylphosphatidylinositol(GPI)-anchor biosynthesis	0.027027	0.369133	1
	Photosynthesis	0.00512821	0.635236	1			Phenylalanine metabolism	0.02	0.560282	2			Ribosome biogenesis in eukaryotes	0.0100503	0.336993	2			Valine, leucine and isoleucine biosynthesis	0.0208333	0.422647	1
	Spliceosome	0.00401606	0.635236	2			Pentose phosphate pathway	0.0150754	0.560282	3			One carbon pool by folate	0.0217391	0.357691	1			Diterpenoid biosynthesis	0.0166667	0.471363	1
	Peroxisome	0.00420168	0.635236	1			Tyrosine metabolism	0.0190476	0.560282	2			Glyoxylate and dicarboxylate metabolism	0.00847458	0.362334	2			Sphingolipid metabolism	0.0149254	0.477582	1
	Glycerophospholipid metabolism	0.00411523	0.635236	1			Phenylpropanoid biosynthesis	0.0123457	0.560282	4			Zeatin biosynthesis	0.0178571	0.362334	1			Plant hormone signal transduction	0.00510204	0.503802	3
	Ubiquitin mediated proteolysis	0.0027933	0.742236	1			Sulfur relay system	0.0333333	0.560282	1			Ether lipid metabolism	0.016129	0.368999	1			Cutin, suberine and wax biosynthesis	0.0114943	0.503802	1
	Endocytosis	0.00179856	0.841247	1			Plant hormone signal transduction	0.0102041	0.560282	6			Pentose and glucuronate interconversions	0.00677966	0.419402	2			Phenylalanine, tyrosine and tryptophan biosynthesis	0.01	0.503802	1
							Carbon fixation in photosynthetic organisms	0.012987	0.560282	3			Phenylpropanoid biosynthesis	0.00617284	0.45204	2			Ascorbate and aldarate metabolism	0.00847458	0.503802	1
							Circadian rhythm - plant	0.0162602	0.560282	2			Phenylalanine metabolism	0.01	0.464062	1			Circadian rhythm - plant	0.00813008	0.503802	1
							Arachidonic acid metabolism	0.030303	0.560282	1			Ascorbate and aldarate metabolism	0.00847458	0.488417	1			beta-Alanine metabolism	0.00787402	0.503802	1
							Brassinosteroid biosynthesis	0.030303	0.560282	1			Propanoate metabolism	0.00826446	0.488417	1			Protein processing in endoplasmic reticulum	0.00409836	0.503802	3
							Thiamine metabolism	0.0294118	0.560282	1			Valine, leucine and isoleucine degradation	0.00699301	0.50621	1			Valine, leucine and isoleucine degradation	0.00699301	0.503802	1
M13	pathway_term	rich_factor	qvalue	gene_number		M14	pathway_term	rich_factor	qvalue	gene_number		M15	pathway_term	rich_factor	qvalue	gene_number		M17	pathway_term	rich_factor	qvalue	gene_number
	Photosynthesis - antenna proteins	0.129032	0.000245417	8			Circadian rhythm - plant	0.0406504	5.82578e-08	5			Carotenoid biosynthesis	0.0212766	0.0888189	2			Stilbenoid, diarylheptanoid and gingerol biosynthesis	0.0384615	0.0305337	3
	Glyoxylate and dicarboxylate metabolism	0.0550847	0.000866251	13			Starch and sucrose metabolism	0.00342466	0.154926	2			Brassinosteroid biosynthesis	0.030303	0.247068	1			Flavonoid biosynthesis	0.0361446	0.0305337	3
	Carbon fixation in photosynthetic organisms	0.047619	0.00814126	11			Protein export	0.00833333	0.154926	1			Valine, leucine and isoleucine biosynthesis	0.0208333	0.247068	1			Phenylpropanoid biosynthesis	0.0123457	0.150528	4
	Glycine, serine and threonine metabolism	0.0494505	0.0162628	9			Proteasome	0.00666667	0.154926	1			Ubiquitin mediated proteolysis	0.00558659	0.247068	2			Arginine and proline metabolism	0.0138889	0.479687	2
	Ascorbate and aldarate metabolism	0.059322	0.0179211	7			Pentose phosphate pathway	0.00502513	0.155166	1			Mismatch repair	0.0131579	0.247068	1			Amino sugar and nucleotide sugar metabolism	0.00828729	0.479687	3
	Fructose and mannose metabolism	0.0466667	0.0538654	7			Carbon fixation in photosynthetic organisms	0.004329	0.155166	1			Lysine degradation	0.0116279	0.247068	1			Glycine, serine and threonine metabolism	0.010989	0.479687	2
	Cysteine and methionine metabolism	0.0340909	0.0987309	9			Pentose and glucuronate interconversions	0.00338983	0.166721	1			Steroid biosynthesis	0.0113636	0.247068	1			Phagosome	0.00753769	0.479687	3
	Photosynthesis	0.0358974	0.14572	7									Arginine and proline metabolism	0.00694444	0.334264	1			Limonene and pinene degradation	0.0208333	0.479687	1
	Pentose and glucuronate interconversions	0.0305085	0.14572	9									ABC transporters	0.00581395	0.334264	1			Histidine metabolism	0.0188679	0.479687	1
	Fatty acid elongation	0.0444444	0.245805	4									Glycine, serine and threonine metabolism	0.00549451	0.334264	1			Peroxisome	0.00840336	0.479687	2
	Phenylalanine metabolism	0.04	0.305333	4									Ribosome biogenesis in eukaryotes	0.00502513	0.334264	1			Spliceosome	0.0060241	0.479687	3
	Tyrosine metabolism	0.0380952	0.322424	4									Glycerophospholipid metabolism	0.00411523	0.365784	1			Citrate cycle (TCA cycle)	0.0075188	0.479687	2
	SNARE interactions in vesicular transport	0.0384615	0.450242	3									mRNA surveillance pathway	0.00318471	0.421001	1			Ubiquinone and other terpenoid-quinone biosynthesis	0.0121951	0.479687	1
	Starch and sucrose metabolism	0.0205479	0.450242	12									Amino sugar and nucleotide sugar metabolism	0.00276243	0.440125	1			Glycosaminoglycan degradation	0.0117647	0.479687	1
	Inositol phosphate metabolism	0.0277778	0.450242	5									RNA degradation	0.00252525	0.44195	1			Lysine degradation	0.0116279	0.479687	1
	Arginine biosynthesis	0.0361446	0.450968	3									RNA transport	0.00207039	0.484552	1			Starch and sucrose metabolism	0.00513699	0.479687	3
	Glycerophospholipid metabolism	0.0246914	0.450968	6									Oxidative phosphorylation	0.0017331	0.498869	1			Phenylalanine metabolism	0.01	0.48895	1
	Pentose phosphate pathway	0.0251256	0.508659	5									Plant hormone signal transduction	0.00170068	0.498869	1			Tryptophan metabolism	0.00925926	0.48895	1
	Cyanoamino acid metabolism	0.0294118	0.592029	3									Plant-pathogen interaction	0.00116144	0.610588	1			Ascorbate and aldarate metabolism	0.00847458	0.48895	1
	Sesquiterpenoid and triterpenoid biosynthesis	0.0333333	0.660919	2															Protein export	0.00833333	0.48895	1
M18	pathway_term	rich_factor	qvalue	gene_number		M19	pathway_term	rich_factor	qvalue	gene_number		M20	pathway_term	rich_factor	qvalue	gene_number		M21	pathway_term	rich_factor	qvalue	gene_number
	Galactose metabolism	0.0216216	0.0136108	4			Linoleic acid metabolism	0.0952381	0.0813818	2			Phenylpropanoid biosynthesis	0.0123457	0.00315869	4			Phenylpropanoid biosynthesis	0.037037	5.65032e-05	12
	Plant hormone signal transduction	0.0085034	0.0788036	5			Diterpenoid biosynthesis	0.0333333	0.283324	2			Carbon fixation in photosynthetic organisms	0.00865801	0.136452	2			Starch and sucrose metabolism	0.0256849	0.000102083	15
	Phagosome	0.00753769	0.34438	3			Glyoxylate and dicarboxylate metabolism	0.0127119	0.428776	3			Pyruvate metabolism	0.00628931	0.149314	2			Cyanoamino acid metabolism	0.0490196	0.00941524	5
	Nicotinate and nicotinamide metabolism	0.0196078	0.34438	1			Monoterpenoid biosynthesis	0.0454545	0.530353	1			Butanoate metabolism	0.0192308	0.149314	1			Cutin, suberine and wax biosynthesis	0.045977	0.032938	4
	Starch and sucrose metabolism	0.00513699	0.34438	3			Phenylpropanoid biosynthesis	0.00925926	0.530353	3			Biotin metabolism	0.0166667	0.149314	1			Sphingolipid metabolism	0.0447761	0.101743	3
	Pantothenate and CoA biosynthesis	0.0153846	0.34438	1			Glycine, serine and threonine metabolism	0.010989	0.530353	2			Arginine biosynthesis	0.0120482	0.15695	1			Ether lipid metabolism	0.0322581	0.550055	2
	Phenylpropanoid biosynthesis	0.00617284	0.34438	2			Galactose metabolism	0.0108108	0.530353	2			Fatty acid elongation	0.0111111	0.15695	1			Amino sugar and nucleotide sugar metabolism	0.0138122	0.567591	5
	SNARE interactions in vesicular transport	0.0128205	0.34438	1			Alanine, aspartate and glutamate metabolism	0.0106952	0.530353	2			Tryptophan metabolism	0.00925926	0.159134	1			Isoflavonoid biosynthesis	0.0666667	0.567591	1
	Steroid biosynthesis	0.0113636	0.34438	1			Tropane, piperidine and pyridine alkaloid biosynthesis	0.0222222	0.574122	1			Plant hormone signal transduction	0.00340136	0.159134	2			Inositol phosphate metabolism	0.0166667	0.567591	3
	Amino sugar and nucleotide sugar metabolism	0.00552486	0.34438	2			Base excision repair	0.0175439	0.613079	1			Fatty acid biosynthesis	0.00591716	0.181052	1			Galactose metabolism	0.0162162	0.567591	3
	Carotenoid biosynthesis	0.0106383	0.34438	1			Pantothenate and CoA biosynthesis	0.0153846	0.613079	1			Glycine, serine and threonine metabolism	0.00549451	0.181052	1			Pentose and glucuronate interconversions	0.0135593	0.567591	4
	Regulation of autophagy	0.010101	0.34438	1			Ubiquinone and other terpenoid-quinone biosynthesis	0.0121951	0.613079	1			Alanine, aspartate and glutamate metabolism	0.00534759	0.181052	1			Glycosphingolipid biosynthesis - ganglio series	0.0454545	0.621969	1
	Phenylalanine metabolism	0.01	0.34438	1			Arginine biosynthesis	0.0120482	0.613079	1			RNA degradation	0.00252525	0.321762	1			Glycosphingolipid biosynthesis - globo series	0.0384615	0.664983	1
	Cyanoamino acid metabolism	0.00980392	0.34438	1			alpha-Linolenic acid metabolism	0.0119048	0.613079	1									Glutathione metabolism	0.0132743	0.664983	3
	Circadian rhythm - plant	0.00813008	0.379425	1			Cyanoamino acid metabolism	0.00980392	0.613079	1									Ubiquitin mediated proteolysis	0.0111732	0.679712	4
	Arginine and proline metabolism	0.00694444	0.397587	1			Ubiquitin mediated proteolysis	0.00558659	0.613079	2									Other glycan degradation	0.025	0.734581	1
	Fructose and mannose metabolism	0.00666667	0.397587	1			Ascorbate and aldarate metabolism	0.00847458	0.613079	1									Arginine and proline metabolism	0.0138889	0.734581	2
	ABC transporters	0.00581395	0.39768	1			Propanoate metabolism	0.00826446	0.613079	1									Fructose and mannose metabolism	0.0133333	0.734581	2
	Inositol phosphate metabolism	0.00555556	0.39768	1			Nitrogen metabolism	0.00813008	0.613079	1									Tropane, piperidine and pyridine alkaloid biosynthesis	0.0222222	0.734581	1
	Glycine, serine and threonine metabolism	0.00549451	0.39768	1			Circadian rhythm - plant	0.00813008	0.613079	1									Base excision repair	0.0175439	0.793041	1
